# Supplementary material for: AMIDE v2: High-Throughput Screening Based on AutoDock-GPU and Improved Workflow Leading to Better Performance and Reliability
Source: Int J Mol Sci. 2021 Jul 13;22(14):7489. doi: 10.3390/ijms22147489 (PMC8307493; doi:10.3390/ijms22147489)
Supplement: Supplementary file 1 [file ijms-22-07489-s001.zip]

Archive with 1 entries (1 files):
- ijms-1262009-supplementary.pdf
